# Supplementary material for: A Partial Gene Deletion of SLC45A2 Causes Oculocutaneous Albinism in Doberman Pinscher Dogs
Source: PLoS One. 2014 Mar 19;9(3):e92127. doi: 10.1371/journal.pone.0092127 (PMC3960214; doi:10.1371/journal.pone.0092127)
Supplement: Table S1 — Primers for markers used in exclusion analysis. (XLSX) [file pone.0092127.s005.xlsx]

## Sheet: Sheet1
Supplemental Table 1. Primers for markers used in exclusion analysis
Gene	Gene Location1	Amplicon ID	F Primer	R Primer	Amplicon Size2
TYR	chr21:13,797,070-13,891,317	TYR-MS 1	TTCATGCAACATTATTTACTGAATATC	GGCACCATCGTTGTGAAAAG	398
TYR		TYR-MS 2	TTCTTAGGGTCACACTTTCACAC	AAGGTCAAGCTTGTATTAAATGAGG	433
OCA2	chr3:35,208,771-35,559,119	OCA2-SNP 1	CTCCGGATCCTAGAGATGAAATAG	TTTGAGAGGGCAACAGAGAAG	310
OCA2		OCA2-SNP 2	TGCCTTGGTCTTCTCCTTTG	AGGAAGATGCAATGGCTGAC	213
TYRP1	chr11:36,344,712-36,362,565	TYRP1-SNP 1	CCTTGCCACACTATCAATTCATTT	GTGTTTATATCTGGAGGGCCGTA	118
TYRP1		TYRP1-MS 1	TCTCATCTCTTTGCATCAATGG	CAAAGGGAACAAACAAATAGGG	239
SLC45A2	chr4:77,035,754-77,063,131	SLC45A2-MS 1	ATAAAGACACTTATCATCAGATTTGG	TGACTTTCCATGTCCCTTTC	325
SLC45A2		SLC45A2-MS 2	TGTCATTTCACCAGATGTGC	GACGTAAATATTAAGTAGGAAGAGCAG	378
1. Gene location and amplicon location based on the UCSC Genome Browser canine reference genome, CanFam2.0
2. Amplicon size as predicted by the UCSC Genome Browser canine reference genome, CanFam2.0
