# Supplementary material for: A Partial Gene Deletion of SLC45A2 Causes Oculocutaneous Albinism in Doberman Pinscher Dogs
Source: PLoS One. 2014 Mar 19;9(3):e92127. doi: 10.1371/journal.pone.0092127 (PMC3960214; doi:10.1371/journal.pone.0092127)
Supplement: Table S2 — Microsatellite marker information for linkage disequilibrium surrounding SLC45A2. (XLSX) [file pone.0092127.s006.xlsx]

## Sheet: Sheet1
Supplemental Table 2. Microsatellite marker information for linkage disequilibrium surrounding SLC45A2
Amplicon ID1	F Primer	R Primer	Amplicon Size2	repeat	Amplicon position2
7 Mb U	CCTGTGAAATACTGTAGAAATAAAGC	TCACTGCCTTACTTGTTAACCTACAC	293	(TTTC)n	chr4:69,743,268-69,743,445
6 Mb U	AGGTTAACAAGTAAGGCAGTGATG	TGCAAAATTGTGGTGGTTTC	183	(GAAA)n	chr4:71,255,829-71,255,940
5 Mb U	TAGGAGGTTTGCAGGCTCAC	TGGAAGATGGCAGAGAGGAG	325	(TTTC)n	chr4:72,070,622-72,070,966
2 Mb U	ACAGGAAATCCCTCTAGTCTGC	TGAAGATTGGGAGAAACATGG	221	(TTTC)n	chr4:75,379,011-75,379,251
1 Mb U	TGGGTTGTATTTCCATGTGTC	TTGCAGGACTTGATCAAATTAAC	250	(GAAA)n	chr4:75,874,801-75,875,070
600 kb U	AAATGTAGGTTCTCGTTTAGGTTG	CTATACCGGTAAATCAGAAATAGAATC	500	(GAAA)n	chr4:77,608,830-77,609,349
192 kb U	ATAAAGACACTTATCATCAGATTTGG	TGACTTTCCATGTCCCTTTC	325	(TTTC)n	chr4:76,870,471-76,870,815
46 kb D	TGTCATTTCACCAGATGTGC	GACGTAAATATTAAGTAGGAAGAGCAG	378	(TTTC)n	chr4:77,081,840-77,081,913
1 Mb D	TGTCAGCTACAATGCCAAGTC	CTAAAGATCTAGAGAGCTGTGTTCC	267	(GAAA)n	chr4:78,092,052-78,092,338
2 Mb D	AGGTAACACGCACATCAAGG	TTTGTCTTTGAGGCCTCTCC	420	(GAAA)n	chr4:78,888,639-78,889,078
3 Mb D	TCCTACTTGGCCATAAATCTAATTC	GGCATGTCAACACATACTAAAGG	492	(GAAAA)n	chr4:80,086,481-80,086,972
4 Mb D	AAGCTCTTTGGGAAATGACC	TCATGAAGGGAGTGAACAATG	500	(TTTC)n	chr4:80,723,132-80,723,651
5 Mb D	CAGGAGTAATTCCTACAAATCAAGC	GCTTCCTGTCCTCTTTGCTG	412	(TTTC)n	chr4:82,001,639-82,002,070
1. General distance of marker in relation to SLC45A2. U, upstream and D, downstream. Kb, kilobases, Mb, megabases
2. Genomic location and amplicon size in respect to the UCSC Genome Browser canine reference genome, CanFam2.0
