# Supplementary material for: A Partial Gene Deletion of SLC45A2 Causes Oculocutaneous Albinism in Doberman Pinscher Dogs
Source: PLoS One. 2014 Mar 19;9(3):e92127. doi: 10.1371/journal.pone.0092127 (PMC3960214; doi:10.1371/journal.pone.0092127)
Supplement: Table S4 — Primers used to locate the approximate position of the deletion. (XLSX) [file pone.0092127.s008.xlsx]

## Sheet: Sheet1
Supplemental Table 4. Primers used to locate the approximate position of the deletion.
Amplicon ID	F Primer	R Primer	Amplicon Size2
Amplicon11	CAGTTTCTTGGTGACTGTAAAGC	CAGATTGTTGAGGCTGAAGTC	745
Amplicon2	CACGAAGGTAGGAGCGAGAG	GAATGTCAGCTGCATGGTTG	369
Amplicon3	AAATACATTTGGGCCATTTCC	TGTGTGCTTCTGCTGTGATG	201
Amplicon4	TGCAATAATTTGATCTGTGTGC	GCCCACTCTGTACCCTCAAC	301
Amplicon5	TGTGGACAGCCCGTACTATG	TTGATCCAAGGATGGGTAG	328
Amplicon6	TTGGACCACCATCTCCTATTATG	TCACATCCGCTTCATCTCTC	307
Amplicon7	GAACTGGAAGTCCGTCAG	TGCAGTCACCATGAATGAGC	370
Amplicon8	CCCAGTTTCCCTACATTTCG	CAGCTGCGCCTACTGACTC	397
1. Same primer pair as Exon 7 SDP in Table 2
2. Amplicon size is based upon the UCSC Genome Browser canine reference genome, CanFam2.0
